# Supplementary material for: Co-circulation of multiple arboviruses in acute febrile patients in Yunnan, China, identified by metagenomic sequencing
Source: J Clin Microbiol. 2026 Apr 20;64(5):e01670-25. doi: 10.1128/jcm.01670-25 (PMC13170170; doi:10.1128/jcm.01670-25)
Supplement: Table S1 — Comprehensive information list of all viruses obtained in this study. [file jcm.01670-25-s0002.xlsx]

## Sheet: Sheet1
Comprehensive Information List of All Viruses Obtained in This Study
Virus	Collection Date	Pooled ID	Number of Individual Samples in the Pool	Patient ID	Total Reads	Mapped Reads	Reference Whole Genome Length (nt)	Nucleotide length used for blastn (Alignment Position）	Accession Number of Nearest Genome (Collection Location, Collection Date)	nt identity (%)	E-value	Confirmatory Test	GenBank accession numbers
Arboviruses associated with acute febrile diseases
CHIKV	2019	C1	One	C1	18353389	808571	11812	11,716(Near-Complete genome)	MW110477(China,2019)	99.94	0	PCR positive	PV879479
CHIKV	2019	C15	One	C15	9267326	7686849	11812	11,801(Near-Complete genome)	MW291576(China,2019)	99.94	0	PCR positive	PV879480
CHIKV	2019	J18	Ten	J18-2,J18-9	69132180	1631	11812	1,106(Partial E gene);886(Partial gene of NSP4)	LC580256(Thailand,2019);PV022114(China,2019)	100.00;100.00	0;0	PCR positive in two sample	PV879481;PV879482
CHIKV	2019	J20	Ten	J20-1	61378366	1455	11812	2,905(Partial gene of SP);1833(NS4 gene)	LC580266(Thailand,2019);PV066168(Thailand,2019)	99.90;99.89	0;0	PCR positive in one sample	PV879483;PV879484
CHIKV	2019	J23	Six	J23-2,J23-3,J23-4,J23-5,J23-6	47513254	28347803	11812	11,208(Near-Complete genome)	MW110475(China,2019)	99.96	0	PCR positive in five sample	PV879485
CHIKV	2019	J24	Six	J24-1,J24-4,J24-5	48607654	96	11812	300(Partial gene of Capsid)	MN871972(Thailand,2019)	100	2e-153	PCR positive in three sample	PV879486
CHIKV	2019	J25	Six	J25-1,J25-2,J25-3,J25-4,J25-5,J25-6	51173560	941	11812	3,021(Partial gene of SP);2394(Complete NS2 gene)	MN974203(Thailand,2019);MN974215(Thailand,2018)	99.93;100.00	0;0	PCR positive in six sample	PV879487;PV879488
CHIKV	2019	J26	Six	J26-1,J26-4,J26-5	47097862	25952701	11812	11,812(Complete genome)	MN630017(Thailand,2019)	99.92	0	PCR positive in three sample	PV879489
CHIKV	2019	J27	Six	J27-1,J27-2,J27-3,J27-5	58664028	1333	11812	6,550(Partial gene of NS);3184(Partial gene of SP)	PV022124(China,2019);MN974203(Thailand,2019)	99.94;99.97	0;0	PCR positive in four sample	PV879490;PV879491
CHIKV	2019	J28	Six	J28-4,J28-5,J28-6	54082930	12807611	11812	11,744(Near-Complete genome)	MN974209(Thailand,2019)	99.89	0	PCR positive in three sample	PV879492
CHIKV	2019	J29	Six	J29-1,J29-2,J29-3,J29-5,J29-6	52859008	30408535	11812	11,667(Near-Complete genome)	MW110477(China,2019)	99.95	0	PCR positive in five sample	PV879493
CHIKV	2019	J30	Six	J30-1,J30-3	56336086	1921	11812	10,933(Near-Complete genome)	MK468801(Thailand,2018)	99.93	0	PCR positive in two sample	PV879494
CHIKV	2019	J31	Six	J31-1,J31-4,J31-5,J31-6	52560190	324	11812	1,989(Partial gene of NS2)	LC664160(Thailand,2020);MT495606(Thailand,2019)	99.95;99.90	0	PCR positive in four sample	PV879495
CHIKV	2019	J32	Six	J32-3,J32-6	54487584	5213310	11812	11,807(Near-Complete genome)	MW291576(China,2019)	99.9	0	PCR positive in two sample	PV879496
CHIKV	2019	J33	Six	J33-1,J33-3,J33-4	51462420	199661	11812	11,368(Near-Complete genome)	MW110475(China,2019)	99.98	0	PCR positive in three sample	PV879497
CHIKV	2019	J35	Six	J35-1,J35-2,J35-3,J35-4,J35-5,J35-6	45714314	62649	11812	11,107(Near-Complete genome)	MT668625(Myanmar,2019)	99.94	0	PCR positive in six sample	PV879498
CHIKV	2023	J4	Ten	NA	51963002	4145	11812	10,710(Near-Complete genome)	MK468801(Thailand,2018)	99.94	0	NGS positive;PCR negative	PV879499
CHIKV	2023	J9	Ten	J9-10	46038986	548	11812	1,351(Partial NS2 gene)	MK473629(India,2016);PV022114(China,2019);MN974210(Thailand,2019)	99.93:99.93:99.93	0;0;0	PCR positive in one sample	PV879500
CHIKV	2023	J12	Ten	J12-1,J12-4	55167690	529	11812	1,358(Partial NS2 gene)	MK473629(India,2016);PV022114(China,2019);MN974210(Thailand,2019)	99.93:99.93:99.93	0;0;0	PCR positive in two sample	PV879501
DENV1	2018	K1103	One	K1103	9212958	7548089	10735	10,144(Near-Complete CDS)	MW793695(Myanmar,2018)	99.94	0		PV879502
DENV1	2018	K1059	One	K1059	10377606	171917	10735	10,179(Complete CDS)	MW945810(Thailand,2013)	99.39	0		PV879503
DENV1	2018	K1101	One	K1101	6895788	5165548	10735	10,179(Complete CDS)	PV344260(Thailand,2017)	99.82	0		PV879504
DENV1	2018	K1052	One	K1052	8189986	13889	10735	10,179(Complete CDS)	MW945810(Thailand,2013)	99.39	0		PV879505
DENV1	2018	K1054	One	K1054	10740162	22008	10735	10,179(Complete CDS)	MW945810(Thailand,2013)	99.38	0		PV879506
DENV1	2018	K1061	One	K1061	9853846	4572	10735	9,278(Near-Complete CDS)	MW945810(Thailand,2013)	99.22	0		PV879507
DENV1	2018	K1065	One	K1065	11037208	8381	10735	10,179(Complete CDS)	MW945810(Thailand,2013)	99.18	0		PV879508
DENV1	2018	K1104	One	K1104	8278778	7084	10735	2,697(Complete NS5 gene)	MW793695(Myanmar,2018)	99.93	0		PV879509
DENV1	2018	K1145	One	K1145	8729774	22126	10735	10,179(Complete CDS)	MF405201(China,2015);OP121149 (Myanmar,2019)	99.22;99.22	0		PV879510
DENV1	2018	K1156	One	K1156	8688702	37471	10735	10,179(Complete CDS)	MW945810(Thailand,2013)	99.36	0		PV879511
DENV1	2019	J22	Six	NA	58520792	139021	10735	10,179(Complete CDS)	PP563829 (China,2023); MW793710(Myanmar,2019)	99.96;99.37	0;0	NGS positive;PCR negative	PV879512
DENV1	2019	J24	Six	J24-6	48607654	120	10735	632(Partial gene of NS5)	PP563956 (China,2023);PP234957(Thailand,2019)	99.84;99.21	0;0	PCR positive in one sample	PV879513
DENV1	2019	J25	Six	J25-6	51173560	769	10735	2,304(Partial gene of NS5)	PP563956;MW793710(Myanmar,2019)	99.91;99.39	0;0	PCR positive in one sample	PV879514
DENV1	2019	J27	Six	NA	58664028	1067	10735	7,686(Partial CDS)	PP563829 (China,2023); MW793710(Myanmar,2019)	99.86;99.27	0;0	NGS positive;PCR negative	PV879515
DENV1	2023	C22	one	C22	8907295	1945148	10735	8,469(Partial CDS)	PP563829(China,2023); PV344274(Thailand,2023)	99.99;99.48	0;0	PCR positive	PV879516
DENV1	2023	H5B	Six	H5B-1,H5B-5	38901490	20540644	10735	7,677(Partial CDS)	PP563876(China,2023); PV344274 (Thailand,2023)	99.97;99.45	0;0	PCR positive in two sample	PV879517
DENV1	2023	H6	Ten	H6-3,H6-4	34867732	1430834	10735	10,179(Complete CDS)	PP563876(China,2023); PV344274 (Thailand,2023)	99.97;99.42	0;0	PCR positive in two sample	PV879518
DENV1	2023	J1	Ten	NA	59411796	16254558	10735	10,078(Near-Complete CDS)	PP563840(China,2023); PV344274 (Thailand,2023)	99.96;99.44	0;0	NGS positive;PCR negative	PV879519
DENV1	2023	J2	Ten	J2-10	69274006	15882	10735	10,179(Complete CDS)	PP563829(China,2023); PV344274 (Thailand,2023)	99.99;99.47	0;0	PCR positive in one sample	PV879520
DENV1	2023	J3	Ten	J3-4,J3-5,J3-7	43084122	4177430	10735	8,843(Partial CDS)	PP563829(China,2023); PV344274 (Thailand,2023)	99.95;99.45	0;0	PCR positive in three sample	PV879521
DENV1	2023	J4	Ten	J4-6,J4-9	51963002	13201043	10735	10,179(Complete CDS)	PP563829(China,2023); PV344274 (Thailand,2023)	100.00;99.48	0;0	PCR positive in two sample	PV879522
DENV1	2023	J5	Ten	J5-1	54857098	515	10735	1,375(Partial NS5 gene)	PP563956 (China,2023);MN869910(China,2018)	99.93;99.49	0;0	PCR positive in one sample	PV879523
DENV1	2023	J6	Ten	J6-8	50701834	376565	10735	10,179(Complete CDS)	PP563829(China,2023); PV344274 (Thailand,2023)	99.96;99.44	0;0	PCR positive in one sample	PV879524
DENV1	2023	J7	Ten	J7-5,J7-6,J7-8	55910140	26133291	10735	5,961(Partial CDS)	PP563829(China,2023); PV344274 (Thailand,2023)	99.97;99.43	0;0	PCR positive in three sample	PV879525
DENV1	2023	J8	Ten	J8-1,J8-3,J8-8,J8-10	57368886	3360628	10735	10,179(Complete CDS)	PP563837(China,2023); PV344274 (Thailand,2023)	99.98;99.44	0;0	PCR positive in four sample	PV879526
DENV1	2023	J9	Ten	J9-1,J9-2,J9-4,J9-7	46038986	1632	10735	10,098(Near-Complete CDS)	PP563829(China,2023); PV344274 (Thailand,2023)	99.93;99.41	0;0	PCR positive in four sample	PV879527
DENV1	2023	J10	Ten	J10-1,J10-3,J10-4,J10-7,J10-8	50840598	31670554	10735	7,256(Partial CDS)	PP563942(China,2023);PV344274 (Thailand,2023)	99.97;99.41	0;0	PCR positive in five sample	PV879528
DENV1	2023	J11	Ten	J11-4,J11-7,J11-8,J11-10	55805572	4463	10735	10,179(Complete CDS)	PP563911(China,2023);PV344274 (Thailand,2023)	99.96;99.45	0;0	PCR positive in four sample	PV879529
DENV1	2023	J12	Ten	J12-3,J12-6	55167690	24369817	10735	10,179(Complete CDS)	PP563828(China,2023);PV344274 (Thailand,2023)	99.94;99.41	0;0	PCR positive in two sample	PV879530
DENV1	2023	J13	Ten	J13-5	50774938	208267	10735	10,179(Complete CDS)	PP563829(China,2023);PV344274 (Thailand,2023)	99.98;99.46	0;0	PCR positive in one sample	PV879531
DENV1	2023	J14	Ten	J14-7,J14-9	63962540	37954562	10735	10,179(Complete CDS)	PP563829(China,2023);PV344274 (Thailand,2023)	99.96;99.44	0;0	PCR positive in two sample	PV879532
DENV1	2023	J15	Ten	J15-5	50586492	4515	10735	10,179(Complete CDS)	PP563829(China,2023);PV344274 (Thailand,2023)	99.97;99.45	0;0	PCR positive in one sample	PV879533
DENV1	2023	J16	Ten	J16-5,J16-10	64134460	1014711	10735	10,179(Complete CDS)	PP563829(China,2023);PV344274 (Thailand,2023)	99.94;99.42	0;0	PCR positive in two sample	PV879534
DENV2	2019	H5A	Four	H5A-3	38901490	1873996	10723	10,176(Complete CDS)	MW512476(Singapore,2017)	99.68	0;0	PCR positive in one sample	PV879535
DENV2	2019	J27	Six	NA	58664028	1125	10723	2,703(Complete NS5 gene)	PV012233(China,2024);PV344291(Thailand,2017)	99.63;99.37	0;0	NGS positive;PCR negative	PV879536
DENV2	2023	H4B	Five	H4B-2	32159080	672517	10723	10,176(Complete CDS)	MZ636805(Thailand,2019)	99.53	0	PCR positive in one sample	PV879537
DENV2	2023	H6	Ten	H6-8	34867732	68920	10723	7,155(Partial CDS)	PV012233(China,2024);MZ636805(Thailand,2019)	99.72;99.50	0;0	PCR positive in one sample	PV879538
DENV2	2023	J1	Ten	J1-2	59411796	1192186	10723	10,176(Complete CDS)	MZ636805(Thailand,2019)	99.55	0	PCR positive in one sample	PV879539
DENV2	2023	J2	Ten	J2-1	69274006	13472994	10723	9,251(Near-Complete CDS)	PV012233(China,2024);MZ636805(Thailand,2019)	99.83;99.49	0;0	PCR positive in one sample	PV879540
DENV2	2023	J3	Ten	NA	43084122	4293	10723	10,176(Complete CDS)	PV012233(China,2024);MZ636805(Thailand,2019)	99.76;99.51	0;0	NGS positive;PCR negative	PV879541
DENV2	2023	J4	Ten	J4-10	51963002	16830942	10723	10,176(Complete CDS)	MZ636805(Thailand,2019)	99.53	0	PCR positive in one sample	PV879542
DENV2	2023	J5	Ten	J5-6,J5-10	54857098	21956784	10723	10,176(Complete CDS)	MZ636805(Thailand,2019)	99.54	0	PCR positive in two sample	PV879543
DENV2	2023	J6	Ten	J6-1,J6-4,J6-6	50701834	29617601	10723	10,116(Near-Complete CDS)	PV012233(China,2024);MZ636805(Thailand,2019)	99.78;99.52	0;0	PCR positive in three sample	PV879544
DENV2	2023	J9	Ten	J9-5	46038986	1924871	10723	10,176(Complete CDS)	PV012233(China,2024);MZ636805(Thailand,2019)	99.82;99.55	0;0	PCR positive in one sample	PV879545
DENV2	2023	J10	Ten	J10-5	50840598	1034799	10723	10,176(Complete CDS)	PV012233(China,2024);MZ636805(Thailand,2019)	99.81;99.54	0;0	PCR positive in one sample	PV879546
DENV2	2023	J11	Ten	J11-1,J11-10	55805572	37968196	10723	9,389(Near-Complete CDS)	PV012233(China,2024);MZ636805(Thailand,2019)	99.73;99.47	0;0	PCR positive in two sample	PV879547
DENV2	2023	J12	Ten	NA	55167690	4771	10723	10,119(Near-Complete CDS)	PV012233(China,2024);MZ636805(Thailand,2019)	99.68;99.42	0;0	NGS positive;PCR negative	PV879548
DENV2	2023	J13	Ten	NA	50774938	4963	10723	10,176(Complete CDS)	PV012233(China,2024);MZ636805(Thailand,2019)	99.76;99.51	0;0	NGS positive;PCR negative	PV879549
DENV2	2023	J14	Ten	NA	63962540	3430	10723	10,136(Near-Complete CDS)	PV012233(China,2024);MZ636805(Thailand,2019)	99.70;99.44	0;0	NGS positive;PCR negative	PV879550
DENV2	2023	J15	Ten	J15-2	50586492	18279259	10723	10,176(Complete CDS)	PV012233(China,2024);MZ636805(Thailand,2019)	99.76;99.51	0;0	PCR positive in one sample	PV879551
DENV2	2023	J17	Five	NA	51930490	1741	10723	10,066(Near-Complete CDS)	PV012233(China,2024);MZ636805(Thailand,2019)	99.80;99.55	0;0	NGS positive;PCR negative	PV879552
DENV3	2018	K1102	One	K1102	9536374	699780	10707	10,131(Complete CDS)	MW788887(Myanmar,2017)	99.7	0		PV879553
DENV3	2019	J29	Six	J29-6	52859008	812365	10707	10,173(Complete CDS)	MW788887(Myanmar,2017)	99.74	0	PCR positive in one sample	PV879554
DENV3	2019	J34	Six	J34-1,J34-4,J34-5,J34-6	49602004	5508555	10707	10,164(Near-Complete CDS)	MW788887(Myanmar,2017)	99.74	0	PCR positive in four sample	PV879555
DENV4	2017	R74	One	R74	5896692	97224	10602	10,164(Complete CDS)	MW788997(Myanmar,2017)	99.8	0		PV879556
ZIKV	2018	K1024	One	K1024	12619838	74	10807	390(Complete gene of NS2B)	MN611472(Myanmar to China,2019);OM964568 (Thailand, 2020)	99.23;99.23	0;0		PV879558
ZIKV	2019	J31	Six	J31-6	52560190	1652590	10807	10,272(Complete CDS)	MN611472(Myanmar to China,2019);OR264642(Thailand,2021)	99.42;99.32	0;0	PCR positive in one sample	PV879557
Viruse associated with acute hepatitis
HEV	2018	K68	One	K68	5099820	621	7249	1,706(Partial gene of Capsid protein)	KF176351(China,2011)	96.59	0	PCR positive	PV879559
Blood-borne viruses
HBV	2017	R32	Four	NA	9294692	61769	3215	3215(whole genome)	JQ688405(China,2006）	99.41	0		PV797337
HBV	2018	K1315	One	K1315	5000514	304	3215	465(Complete X gene);516(Partial S gene)	KX276781(Malaysia,2014);KF917479(China,2011)	98.49;98.07	0;0		PV797338;PV797339
HBV	2018	K1211	One	K1211	7436044	40759	3215	3,215(whole genome)	EU939626(China,2005)	99.28	0		PV797340
HBV	2018	K1233	One	K1233	8114400	115	3215	398(Partial X gene)	MZ439570(China,2004)	99.5	0		PV797341
HBV	2023	J8	Ten	NA	57368886	100003	3215	3,215(whole genome)	EU305548(China)	99.41	0		PV797342
HCV	2018	K1199	One	K1199	7807860	543359	9711	9,060(Near-Complete CDS)	OM896954(China,2010)	97.38	0		PV879560
HCV	2018	K1011	One	K1011	12905386	54203	9711	8,984(Near-Complete CDS)	OM896954(China,2010)	97.14	0		PV879561
HCV	2018	K1008	One	K1008	7631426	3365184	9711	9,069(Complete CDS)	OM896920(China,2011)	94.45	0		PV879562
HCV	2018	K1204	One	K1204	12842166	904228	9711	9,069(Complete CDS)	OM896920(China,2011)	94.38	0		PV879563
HCV	2019	J22	Six	NA	58520792	7104	9711	2,568(Partial NS5 gene)	MZ161153(China,2011)	95.95	0		PV879564
HCV	2023	J11	Ten	NA	55805572	1579	9711	998((Partial E2 gene)	KY120328(China,2005)	93.39	0		PV879565
HIV-1	2017	R32	Four	NA	9294692	20132	9181	8,672(Near-Complete genome)	AY008717(China）	94.02	0		PV879566
HIV-1	2017	R85	Five	NA	4543528	6172	9181	8,657(Near-Complete genome)	AY008717(China）	93.78	0		PV879567
HIV-1	2018	K1065	One	K1065	11037208	8565	9181	9,179(Near-Complete genome)	KC914396(China,2000)	93.09	0		PV879568
Blood-associated viruses
HuBDV	2018	K1254	One	K1254	7803494	799	9661	608(Partial gene of SP)	KY973643(Peru)	95.23	0		PV879569
HPgV	2018	K1092	One	K1092	8521726	38401	9264	8,529(Complete CDS)	AB021287(Myanmar)	90.85	0		PV879570
HPgV	2018	K1212	One	K1212	6489410	7912	9264	1,675(Near-Complete NS5B gene)	D87713(Japan)	92	0		PV879571
HPgV	2019	J26	Six	NA	47097862	13698	9264	1,389(Partial NS5B gene)	MW176105(China,2018)	92.5	0		PV879572
HPgV	2019	J27	Six	NA	58664028	864	9264	1,110(Partial NS5B gene)	PP783773(Denmark,2015)	92.97	0		PV879573
HPgV	2023	J4	Ten	NA	51963002	3921	9264	1,336(Partial NS5B gene)	HQ331234(China)	91.33	0		PV879574
Respiratory viruse
HRV-A	2018	K1160	One	K1160	9871468	2009	7053	494(Partial VP1 gene)	OK017936(USA,2021);MW713752(Kenya,2016)	99.38;98.97	0;0		PV879575
HRV-C	2019	H5A	Four	H5A-4	38901490	650	7099	568(Partial VP1 gene)	JX025556(USA,2009)	95.77	0	PCR positive in one sample	PV879576
Viruses associated with enteric and neurological infections
CVA2	2017	R79	Four	NA	2355647	155344	7401	885(Complete VP1 gene)	MN419014(China2017)	98.42	0		PV879577
CVA2	2017	R105	Four	NA	3870208	1857	7401	885(Complete VP1 gene)	MN419014(China,2017)	97.97	0		PV879578
CVA4	2017	R88	Four	NA	2205901	0	7434	305(Partial VP1 gene)	HQ728260(China, 2009)	99.67	1e-154	NGS negative;PCR positive	PV797343
CVA4	2018	K1078	One	K1078	6420070	61193	7434	915(Complete VP1 gene)	PQ057357(Thailand,2017)	98.36	0		PV879579
CVA4	2018	K1246	One	K1246	7646496	362971	7434	915(Complete VP1 gene)	PQ057357(Thailand,2017)	98.36	0		PV879580
CVA4	2023	J1	Ten	J1-7	59411796	118935	7434	915(Complete VP1 gene)	PQ057343(Thailand,2023)	99.56	0	PCR positive in one sample	PV879581
CVA4	2023	J8	Ten	J8-6	57368886	17820	7434	915(Complete VP1 gene)	PQ057343(Thailand,2023)	99.78	0	PCR positive in one sample	PV879582
CVA4	2023	J8	Ten	J8-5	57368886	22507	7434	915(Complete VP1 gene)	LC865821(China,2023)	99.23	0	PCR positive in one sample	PV879583
CVA6	2017	R26	Four	NA	4927870	8724	7435	915(Complete VP1 gene)	LC603124(China,2019);MG385825(China,2017)	98.58;97.92	0;0		PV879584
CVA6	2017	R68	One	R68	6122332	1659654	7435	915(Complete VP1 gene)	LC603124(China,2019);MG385825(China,2017)	99.45;98.80	0;0	PCR positive	PV879585
CVA6	2017	R88	Four	NA	2205901	87735	7435	915(Complete VP1 gene)	LC603124(China,2019);MG385825(China,2017)	99.78;99.13	0;0	PCR positive	PV879586
CVA6	2017	R85	Five	NA	4543528	0	7435	304(Partial VP1 gene)	LC603124(China,2019);MG385825(China,2017)	100.00;99.01	1e-155;1e-150	NGS negative;PCR positive	PV797344
CVA6	2017	R71	One	R71	NA	NA	7435	305(Partial VP1 gene)	LC603124(China,2019);MG385825(China,2017)	99.34;98.36	7e-153;7e-148	PCR positive	PV797345
CVA6	2017	R93	Four	NA	4437986	26983	7435	915(Complete VP1 gene)	LC603125(China,2019);MG385825(China,2017)	99.78;99.02	0;0	PCR positive	PV879587
CVA6	2017	R14	Four	NA	13811830	39872	7435	915(Complete VP1 gene)	LC603124(China,2019);MG385825(China,2017)	99.78;99.13	0;0	PCR positive	PV879588
CVA6	2019	J22	Six	J22-8	58520792	1562698	7435	915(Complete VP1 gene)	OL840706(China,2018)	99.67	0	PCR positive in one sample	PV879589
CVA6	2019	J31	Six	J31-2	52560190	607044	7435	915(Complete VP1 gene)	OL840706(China,2018)	98.45	0	PCR positive in one sample	PV879590
CVA6	2023	C12	One	C12	9062487	79072	7435	915(Complete VP1 gene)	OR500230(China,2023)	99.34	0	PCR positive	PV879591
CVA6	2023	H6	Ten	H6-2,H6-6	34867732	163601	7435	915(Complete VP1 gene)	OR507505(China,2021)	98.25	0	PCR positive in two sample	PV879592
CVA6	2023	J1	Ten	J1-8	59411796	1751642	7435	915(Complete VP1 gene)	OR507505(China,2021)	99.23	0	PCR positive in one sample	PV879593
CVA6	2023	J2	Ten	NA	69274006	37005	7435	915(Complete VP1 gene)	OR507514(China,2021)	99.23	0	NGS positive;PCR negative	PV879594
CVA6	2023	J3	Ten	J3-6	43084122	209763	7435	915(Complete VP1 gene)	OR507505(China,2021)	98.25	0	PCR positive in one sample	PV879595
CVA6	2023	J5	Ten	J5-1,J5-3	54857098	17642	7435	915(Complete VP1 gene)	LC865854(China,2023)	99.02	0	PCR positive in two sample	PV879596
CVA6	2023	J7	Ten	J7-2	55910140	277485	7435	915(Complete VP1 gene)	OR507505(China,2021)	98.47	0	PCR positive in one sample;Viral isolation	PV879597
CVA6	2023	J14	Ten	J14-3,J14-4	63962540	82928	7435	915(Complete VP1 gene)	OR507505(China,2021)	98.14	0	PCR positive in two sample	PV879598
CVA6	2023	J17	Five	J17-4	51930490	71558	7435	915(Complete VP1 gene)	LC791288(China,2022)	99.34	0	PCR positive in one sample	PV879599
CVA10	2023	J2	Ten	J2-3,J2-9	69274006	1315546	7412	894(Complete VP1 gene)	OL381909(Viet Nam,2018)	97.99	0	PCR positive in two sample	PV879600
CVA16	2017	R82	Four	NA	5340029	0	7410	307(Partial VP1 gene)	HM459736(China,2009)	100	1e-155	NGS negative;PCR positive	PV797346
CVA16	2017	R85	Five	NA	4543528	0	7410	317(Partial VP1 gene)	EU262658(China)	98.74	3e-156	NGS negative;PCR positive	PV797347
CVA16	2017	R88	Four	NA	2205901	0	7410	307(Partial VP1 gene)	HM459736(China,2009)	99.01	1e-150	NGS negative;PCR positive	PV797348
CVB5	2017	R58	One	R58	3528491	0	7399	355(Partial VP1 gene)	JX276378(China,2009)	98.57	2e-173	NGS negative;PCR positive	PV797350
CVB5	2017	R106	Four	NA	4016642	0	7399	329(Partial VP1 gene)	JX276378(China,2009)	99.39	3e-166	NGS negative;PCR positive	PV797354
CVB5	2017	R54	One	R54	2855584	0	7399	326(Partial VP1 gene)	JX276378(China,2009)	100	7e-168	NGS negative;PCR positive	PV797349
CVB5	2017	R82	Four	NA	5340029	0	7399	326(Partial VP1 gene)	JX276378(China,2009)	100	7e-168	NGS negative;PCR positive	PV797351
CVB5	2017	R85	Five	NA	4543528	0	7399	326(Partial VP1 gene)	JX276378(China,2009)	100	7e-168	NGS negative;PCR positive	PV797352
CVB5	2017	R88	Four	NA	2205901	0	7399	325(Partial VP1 gene)	JX276378(China,2009)	100	7e-168	NGS negative;PCR positive	PV797353
CVB5	2018	K59	One	K59	6426610	1697	7399	702(Partial VP1 gene)	MN541042(China,2018)	98.43	0		PV879601
EV-A71	2017	R88	Four	NA	2205901	0	7411	314(Partial VP1 gene)	HQ694983(China,2008)	100	3e-161	PCR positive	PV797355
ECHO4	2017	R14	Four	NA	13811865	764	7456	843(Complete VP1 gene)	PP621655(Thailand,2019);JN203684(India,2007)	96.09;89.92	0;0	PCR positive;Viral isolation	MZ558781
ECHO6	2018	K1249	One	K1249	6505456	3040	7393	867(Complete VP1 gene)	MN145871(China,2018)	96.08	0		PV879602
ECHO9	2018	K1017	One	K1017	9267450	1799	7191	918(Complete VP1 gene)	JN203737(India,2007)	92.67	0		PV879603
ECHO9	2019	J32	Six	J32-4	54487584	10736	7424	918(Complete VP1 gene)	AB917074(China,2013)	95.1	0	PCR positive in one sample	PV879604
ECHO30	2017	R47	One	R47	5375021	1984	7429	876(Complete VP1 gene)	LC201507(China,2016)	98.17	0	PCR positive	PV879605
SAFV	2018	K1063	One	K1063	7486358	1168	7938	6,508(Near-Complete CDS)	MZ384007(Malaysia,2020);FJ463617(Pakistan,2007)	96.46;85.45	0;0		PV879606
NA: Only detected in pooled samples, making it impossible to determine which individual patient was positive.
Patient ID: refers to an individual in the study whose clinical specimen tested positive for one or more pathogens.
Confirmatory Test: refers to verification by PCR following NGS detection (for pooled samples, RNA was re-extracted from individual samples for confirmation). For example, “PCR positive in two samples” indicates that, within a pooled sample, two individual samples tested positive.
