# Supplementary material for: Co-circulation of multiple arboviruses in acute febrile patients in Yunnan, China, identified by metagenomic sequencing
Source: J Clin Microbiol. 2026 Apr 20;64(5):e01670-25. doi: 10.1128/jcm.01670-25 (PMC13170170; doi:10.1128/jcm.01670-25)
Supplement: Table S2 — Primer list used in confirmatory tests. [file jcm.01670-25-s0003.xlsx]

## Sheet: Sheet1
Primer List Used in Confirmatory Tests
Vrius	Date	Name	Primer Sequence
Chikungunya Virus	2019/2023	round1-left	GTCACTCTGGAGCCAACACT
		round1-right	TCGCACGACATGTCCGTTAA
		round2-left	CACCGGCGTCTACCCATTTA
		round2-right	TCGATGGAGATGGGCATGTT
Dengue Virus	2019/2023	Uni-round1-left	TCAATATGCTGAAACGCGHGAGAAACCG
		Uni-round1-right	GCNCCTTCDGMNGACATCC
Dengue Virus 1	2019/2023	round2-left	GGGACCCATGAAACTGGTGA
		round2-right	TTCCGCCTCAGTGATTCGAG
Dengue Virus 2	2019/2023	round2-left	TCATGGCCCTGGTGACATTC
		round2-right	TGGAACGAGTGCCACTGATC
Dengue Virus 3	2019/2023	round2-left	CAACAGCAGGAGTTTTGGCC
		round2-right	TCTCCAGCTTGATTGCACGT
Zika Virus	2019	round1-left	TCCAGACTCTGCCCGGAATA
		round1-right	CAAGCTGCGATCTCATTGCC
		round2-left	CAAGGGAGGAGGGAGGAAGA
		round2-right	GGATCTGTGAAGTGGGCCTC
Coxsackievirus A6	2023	round1-left	TGCAGTAGAAAGCGCTGTGA
		round1-right	GGACAGATACCTGAGGGGGT
		round2-left	CAGTTAGCACCCACTCCCTG
		round2-right	TACTGCAGCAACATCCCAGG
Coxsackievirus A6	2023	round1-left	CAGAAACGGGAGCAAGCTCT
		round1-right	TTTCCCGGTGGTGGATTCAC
		round2-left	AACGGGGTTAATGAGGCGAG
		round2-right	CGTTGCTGGTGACATGAACG
Coxsackievirus A6	2019	round1-left	TCACTGACTGTTCGGATGGC
		round1-right	GAGACCCGCTGTGTGATGAA
		round2-left	ATGGGTTGGTAGCAGTCTGC
		round2-right	CAGGGCTGGTAGGAGTTGTG
Coxsackievirus A6	2023	round1-left	GGTGGATCGCTCAATTTCGC
		round1-right	GTAAGTGCGCTTGCTGACAC
		round2-left	TACTGCAGCAACATCCCAGG
		round2-right	AACGGGAGCGAGCTCTAATG
Rhinovirus C	2019	round1-left	ATGTGGGACCAGAGGCAATG
		round1-right	CCTCCACAGAGTGCACGTAT
		round2-left	GGTAGATCAGCTCTGTGGGC
		round2-right	ATTTGCTGGGGCTCTAGCTC
Coxsackievirus A4	2023	round1-left	CCAGTGGTAAGGGGTTCTCA
		round1-right	CAGCATTGTAGTCCGTCTCG
		round2-left	ACAGTCCACCACCACAAGTG
		round2-right	TTGCGATCTCAAGGGTCTGG
Coxsackievirus A10	2023	round1-left	CGAGACCCGTTGTGTGGTTA
		round1-right	CCAGGCCCTCACATGCTTAA
		round2-left	TCAACCACTTCTTCTCCCGC
		round2-right	CTGAGACTTGTGCAGGAGGG
Echovirus 9	2019	round1-left	ACCCACGCCCTAATGTGTTT
		round1-right	GCAGTGGAGGGAGCAATAGG
		round2-left	GCGTTCCCTTCGGTCCAAAA
		round2-right	CCAGTGACACCATGCAAACT
Enterovirus	2017	Uni-RT-AN32	GTYTGCCA
		Uni-RT-AN33	GAYTGCCA
		Uni-RT-AN34	CCRTCRTA
		Uni-RT-AN35	RCTYTGCCA
		Uni-round1-224	GCIATGYTIGGIACICAYRT
		Uni-round1-222	CICCIGGIGGIAYRWACAT
		Uni-round2-AN89	CCAGCACTGACAGCAGYNGARAYNGG
		Uni-round2-AN88	TACTGGACCACCTGGNGGNAYRWACAT
HEV	2018	round1-left	ATCTAATGCCCAATACGCG
		round1-right	GAAGGAGTGGGACGGTCTTG
		round2-left	AACGTCGCTTGACATGAATT
		round2-right	CTATACCTTGTCCTGCTGA
Note:“Uni” refers to universal primers covering all serotypes of this virus, and “RT” stands for the reverse transcription process.
