# Supplementary material for: Co-circulation of multiple arboviruses in acute febrile patients in Yunnan, China, identified by metagenomic sequencing
Source: J Clin Microbiol. 2026 Apr 20;64(5):e01670-25. doi: 10.1128/jcm.01670-25 (PMC13170170; doi:10.1128/jcm.01670-25)
Supplement: Table S3 — Metadata of 214 CHIKV-ECSA sequences used in Bayesian phylogenetic analysis. [file jcm.01670-25-s0004.xlsx]

## Sheet: sheet1
Metadata of 214 CHIKV-ECSA Sequences Used in Bayesian Phylogenetic Analysis
Sequence_ID	Geo_Loc_Name	Collection_Date	Genotype	Host	Sequence_Length (bp)	N_Percentage(%)
MW291576	China-Yunnan	2019-10-04	ECSA	Homo sapiens	11812	0
MN402883	China-Yunnan	2019-05-07	ECSA	Homo sapiens	11793	0
Chikungunya-C15-YN-RL	China	2019	ECSA	Homo sapiens	11801	0
MT495607	Thailand	2019-08-28	ECSA	Homo sapiens	11657	0
MT495606	Thailand	2019-08-12	ECSA	Homo sapiens	11712	0
MT668625	China	2019-11-04	ECSA	Homo sapiens	11727	0
Chikungunya-J32-YN-RL	China	2019	ECSA	Homo sapiens	11807	0
MN756625	China	2019-08-08	ECSA	Homo sapiens	11511	0
Chikungunya-C1-YN-RL	China	2019	ECSA	Homo sapiens	11716	0
Chikungunya-J29-YN-RL	China	2019	ECSA	Homo sapiens	11667	0
Chikungunya-J30-YN-RL	China	2019	ECSA	Homo sapiens	10933	0
MT640255	Thailand	2020-01-17	ECSA	Homo sapiens	11644	0
Chikungunya-J35-YN-RL	China	2019	ECSA	Homo sapiens	11107	0
PP501552	China	2019	ECSA	N/A	11789	0
MW248364	China-Yunnan	2019-10-08	ECSA	Homo sapiens	11779	0
MW110476	China-Yunnan	2019-10-12	ECSA	Homo sapiens	11789	0
Chikungunya-J33-YN-RL	China	2019	ECSA	Homo sapiens	11368	0
Chikungunya-J23-YN-RL	China	2019	ECSA	Homo sapiens	11208	0
MW110473	China-Yunnan	2019-10-06	ECSA	Homo sapiens	11789	0
OL840907	China-zhejiang	2019	ECSA	Homo sapiens	11436	0
Chikungunya-J4-YN-JH	China	2023	ECSA	Homo sapiens	10710	0
Chikungunya-J26-YN-RL	China	2019	ECSA	Homo sapiens	11812	0
MT495605	Thailand	2019-04-14	ECSA	Homo sapiens	11662	0
MN402885	China-Yunnan	2019-05-08	ECSA	Homo sapiens	11793	0
MT640256	Thailand	2020-02-05	ECSA	Homo sapiens	11442	0
MN630017	Australia	2019	ECSA	Homo sapiens	11812	0
PP236106	Malaysia	2021	ECSA	Homo sapiens	11735	0
MW557661	Malaysia	2020-09-03	ECSA	Homo sapiens	11716	0
OL999095	Cambodia	2021-05-24	ECSA	Homo sapiens	11785	0.0002
LC580268	Thailand	2019-10	ECSA	Homo sapiens	11237	0
MK468801	Thailand	2018-06-27	ECSA	Homo sapiens	11607	0
OR037309	China-Guangzhou	2019	ECSA	Homo sapiens	11814	0
ON262793	Thailand	2019-10-15	ECSA	Homo sapiens	11803	0
Chikungunya-J28-YN-RL	China	2019	ECSA	Homo sapiens	11744	0
MN974209	Thailand	2019-10-07	ECSA	Homo sapiens	11811	0
MK848202	Thailand	2018-11-21	ECSA	Homo sapiens	11063	0
OL979157	Cambodia	2020-11-02	ECSA	Homo sapiens	11779	0.0105
PP193840	Thailand	2019-03-12	ECSA	Homo sapiens	11787	0
PP626397	Thailand	2018	ECSA	Homo sapiens	11483	0.0123
MN075150	Finland	2019-02	ECSA	Homo sapiens	11805	0
MN974217	Thailand	2018-07-02	ECSA	Homo sapiens	11785	0
MN974213	Thailand	2019-10-07	ECSA	Homo sapiens	11811	0
OR037305	China-Guangzhou	2017	ECSA	Homo sapiens	11756	0
MG912993	China	2017-08-30	ECSA	Homo sapiens	11765	0
MK468609	Bangladesh	2017-06-19	ECSA	Homo sapiens	11323	0
MK468610	Bangladesh	2017-11-22	ECSA	Homo sapiens	11818	0
MH647208	Singapore	2017-06	ECSA	Homo sapiens	11617	0
MK468611	Bangladesh	2017-05-31	ECSA	Homo sapiens	11808	0
MK120195	Italy	2017-09-27	ECSA	Homo sapiens	11468	0
MK120197	Italy	2017-08-02	ECSA	Homo sapiens	11382	0
MH349097	China	2017-04-30	ECSA	Homo sapiens	11783	0
MF740874	Pakistan	2017	ECSA	Homo sapiens	11237	0
MF774613	Pakistan	2016	ECSA	Homo sapiens	11782	0
MK473635	India	2016-09-02	ECSA	Homo sapiens	11642	0.017
MF503628	China-HongKong	2016-08-26	ECSA	Homo sapiens	11656	0
MH124583	India	2016	ECSA	Homo sapiens	11746	0.0028
OR626603	Saudi-Arabia	2021	ECSA	Homo sapiens	11282	0
MW161420	Sudan	2018-10	ECSA	Homo sapiens	10895	0.0104
MT023791	Djibouti	2019-12-15	ECSA	Homo sapiens	11253	0
MW161372	Sudan	2018-10	ECSA	Homo sapiens	11237	0.0149
MT526799	Kenya	2018-01-03	ECSA	Homo sapiens	11788	0.0164
MT526804	Kenya	2017-12-05	ECSA	Homo sapiens	11787	0.0086
MT526807	Kenya	2016-01-26	ECSA	Homo sapiens	11797	0.0161
MT526802	Kenya	2014-08-20	ECSA	Homo sapiens	11789	0.0075
MG925665	China	2017-12-15	ECSA	Homo sapiens	11733	0
MK473628	India	2016-10-13	ECSA	Homo sapiens	11658	0
LC664141	Maldives	2019-03-30	ECSA	Homo sapiens	11237	0
MW042255	India	2019-06	ECSA	Homo sapiens	11826	0
MW588418	Malaysia	2017-06-13	ECSA	Homo sapiens	11743	0
MW588419	Malaysia	2017-06-01	ECSA	Homo sapiens	11743	0
MF499120	China-HongKong	2016-09-15	ECSA	Homo sapiens	11733	0
MH647207	Singapore	2015-10	ECSA	Homo sapiens	11650	0
MG137428	India	2016-06-29	ECSA	Homo sapiens	11780	0
MW042254	India	2014-10	ECSA	Homo sapiens	11754	0
MH647187	Singapore	2013-02	ECSA	Homo sapiens	11664	0
JQ065890	China-Guangdong	2010-10	ECSA	Homo sapiens	11684	0
KT336778	India	2010-07-16	ECSA	N/A	11237	0
OR470610	India	2021-02-06	ECSA	Homo sapiens	11783	0
OK139083	India	2019-08-28	ECSA	Homo sapiens	11298	0.0144
PP896894	India	2024	ECSA	Homo sapiens	11826	0
KX619423	India	2014-07-23	ECSA	Homo sapiens	11449	0
MK518340	India	2016-09-28	ECSA	Homo sapiens	11397	0
LC331252	Japan	2016	ECSA	Homo sapiens	11771	0
MH423810	Kenya	2016-05-31	ECSA	Homo sapiens	10718	0.0001
JQ065892	China-Guangdong	2010-10	ECSA	Homo sapiens	11153	0
MW759070	India	2010	ECSA	Homo sapiens	11605	0.0156
MH647180	Singapore	2011-10	ECSA	Homo sapiens	11650	0
MG664850	China	2010	ECSA	Homo sapiens	11844	0
MH124577	India	2010	ECSA	Homo sapiens	11764	0.0036
MH636708	Singapore	2010-01	ECSA	Homo sapiens	11713	0
FJ807896	Singapore	2006	ECSA	Homo sapiens	11811	0
FJ000063	India	2006-10	ECSA	Homo sapiens	11812	0
OP168354	Myanmar	2019-07	ECSA	Homo sapiens	11774	0.0027
OP168364	Myanmar	2019-07	ECSA	Homo sapiens	11774	0.008
KF590567	Myanmar	2010	ECSA	Homo sapiens	12530	0.0002
HQ846359	China-Guangdong	2010-10	ECSA	Homo sapiens	11725	0
JQ065886	China-Guangdong	2010-10	ECSA	Homo sapiens	11624	0
KF590564	Myanmar	2010	ECSA	Homo sapiens	11695	0
GU908223	Thailand	2009-08-14	ECSA	Aedes albopictus	11670	0
FR687346	Malaysia	2009-02-16	ECSA	Homo sapiens	11172	0
KX009168	Thailand	2013	ECSA	Homo sapiens	11620	0
HQ846356	China-Guangdong	2010-10	ECSA	Homo sapiens	11746	0
JX088705	China-Guangdong	2010	ECSA	Homo sapiens	11811	0
JQ861259	Cambodia	2011-05-26	ECSA	Homo sapiens	11113	0
MF076573	Laos	2012-08-07	ECSA	Homo sapiens	11237	0
KJ579185	Thailand	2013-10-14	ECSA	Homo sapiens	11717	0
FJ445484	Singapore	2008-05	ECSA	Homo sapiens	11790	0
GQ905863	Thailand	2009-05-25	ECSA	Homo sapiens	11752	0
KX262997	Malaysia	2009	ECSA	Homo sapiens	11669	0
MF773567	Borneo	2011	ECSA	Homo sapiens	11811	0
KC862329	Indonesia	2010	ECSA	Homo sapiens	11836	0
FJ445430	Singapore	2008-07	ECSA	Homo sapiens	11722	0
MH647211	Singapore	2009-12	ECSA	Homo sapiens	11237	0
LC580270	Thailand	2010	ECSA	Homo sapiens	11237	0
KX009171	Thailand	2013	ECSA	Homo sapiens	11616	0
KT324224	Malaysia	2008-12	ECSA	Homo sapiens	11764	0
GU301780	Thailand	2008-10-21	ECSA	Homo sapiens	11811	0
KJ796847	Thailand	2009-03-05	ECSA	N/A	11784	0
FN295485	Malaysia	2008	ECSA	Homo sapiens	11745	0
FJ807899	Malaysia	2008	ECSA	Homo sapiens	11811	0
GQ428212	India	2007-07-12	ECSA	Homo sapiens	11764	0
MK120202	Italy	2007-08-25	ECSA	Homo sapiens	11406	0
GU199350	China	2008	ECSA	Homo sapiens	11687	0
MK028838	Sri-Lanka	2006	ECSA	Homo sapiens	11824	0
FJ445428	Sri-Lanka	2007-05	ECSA	Homo sapiens	11717	0
FJ513657	Sri-Lanka	2008-04	ECSA	Homo sapiens	11696	0
AB455494	Sri-Lanka	2006-12	ECSA	Homo sapiens	11829	0
EF027135	India	2006	ECSA	N/A	11729	0
FJ445510	Singapore	2008-01	ECSA	Homo sapiens	11800	0
KJ941050	India-to-USA	2006	ECSA	Homo sapiens	11659	0
MH647205	Singapore	2014-04	ECSA	Homo sapiens	11509	0
MH647192	Singapore	2013-05	ECSA	Homo sapiens	11650	0
KU365370	Bangladesh	2011-11	ECSA	Homo sapiens	11848	0
KT336777	India	2009-04-08	ECSA	N/A	11237	0
FJ807898	Bangladesh	2008	ECSA	Homo sapiens	11811	0
GQ428215	India	2008-05-29	ECSA	Homo sapiens	11764	0
KY575570	Sri-Lanka	2008	ECSA	Homo sapiens	11758	0
FJ445426	Sri-Lanka	2008-04	ECSA	Homo sapiens	11717	0
GU199351	China	2008	ECSA	Homo sapiens	11793	0
EF027134	India	2006	ECSA	N/A	11779	0
HQ456255	Kenya	2004	ECSA	N/A	11836	0
KP003808	Madagascar	2006	ECSA	Homo sapiens	11562	0
KP003809	Mayotte	2006	ECSA	Homo sapiens	11791	0
KP003807	France	2006	ECSA	Homo sapiens	11562	0
EU037962	Mauritius	2006	ECSA	N/A	11805	0.0008
DQ443544	Reunion	2006-02	ECSA	Homo sapiens	11840	0
EU564334	Mauritius	2006-02-14	ECSA	Homo sapiens	11772	0
FR717337	France-LaReunion	2005-12-26	ECSA	Homo sapiens	11559	0
MH229986	Mauritius	2006	ECSA	N/A	11929	0
MK028836	Comoros	2005	ECSA	Aedes aegypti	11839	0
AM258991	Seychelles	2005-08-09	ECSA	N/A	11601	0
KF283987	Comoros	2005	ECSA	Homo sapiens	11712	0.0012
OR063994	Brazil	2023-02-15	ECSA	Homo sapiens	11376	0
OQ775426	Paraguay	2022-04-10	ECSA	Homo sapiens	11347	0
OR360583	Uruguay	2023-04-28	ECSA	Homo sapiens	11570	0
OQ759852	Brazil	2021-06-16	ECSA	Homo sapiens	11175	0
OQ760032	Brazil	2022-05-27	ECSA	Homo sapiens	11116	0
OQ759654	Brazil	2021-08-30	ECSA	Homo sapiens	11147	0
OR064019	Brazil	2023-01-06	ECSA	Homo sapiens	11237	0
OM128431	Brazil	2018-06-06	ECSA	Homo sapiens	11534	0
MT526901	Brazil	2017-01-25	ECSA	Aedes aegypti	11790	0
MZ703086	Brazil	2018-12-31	ECSA	Homo sapiens	11709	0
KP164569	Brazil	2014-08-28	ECSA	Homo sapiens	11816	0
MT933039	Brazil	2019-05-06	ECSA	Homo sapiens	11210	0.0119
PP319440	Haiti	2021-10-03	ECSA	Homo sapiens	10853	0
MK121891	Brazil	2015-07-15	ECSA	Homo sapiens	10135	0
KX228391	Brazil	2016-03-03	ECSA	Homo sapiens	11601	0
KY575574	USA	1995	ECSA	Homo sapiens	11756	0
HM045784	Central-African-Republic	1984-11-19	ECSA	Anopheles (Ceilia) funestus	11772	0
OR037306	China-Guangzhou	2018	ECSA	Homo sapiens	11730	0
MK935344	Republic-of-the-Congo	2019-03-05	ECSA	Homo sapiens	11787	0
MK690206	Republic-of-the-Congo	2019	ECSA	Homo sapiens	11532	0
MT636912	Democratic-Republic-of-the-Congo	2019-02-01	ECSA	Homo sapiens	11531	0
LC259094	Angola	2016-05-11	ECSA	Homo sapiens	11825	0
JQ067624	imported-to-China	2010	ECSA	N/A	11724	0
KY038947	Central-African-Republic	1983-12	ECSA	Homo sapiens	11786	0
HM045822	Central-African-Republic	1978-10	ECSA	Homo sapiens	11753	0
KY038946	Central-African-Republic	1976-06	ECSA	Aedes opok	11805	0
MT666073	Cameroon	2018-06-28	ECSA	Homo sapiens	11562	0
MW281311	France	2017-09-12	ECSA	Homo sapiens	11726	0
KP003813	Republic-of-the-Congo	2011	ECSA	Homo sapiens	11268	0
KP003812	Gabon	2007	ECSA	Homo sapiens	11561	0
KX262996	Cameroon	2006	ECSA	Homo sapiens	11570	0
HM045792	South-Africa	1956-04	ECSA	Homo sapiens	11836	0
HM045795	South-Africa	1976	ECSA	Homo sapiens	11693	0
HM045811	Tanzania	1953-02-22	ECSA	Homo sapiens	11775	0
MN402888	Myanmar	2019	ECSA	Homo sapiens	11793	0
MN402887	Myanmar	2019	ECSA	Homo sapiens	11793	0
MH647214	Singapore	2010	ECSA	Homo sapiens	11237	0
MH647182	Singapore	2012	ECSA	Homo sapiens	11650	0
MK370031	India	2015	ECSA	Homo sapiens	11801	0
KT336780	India	2012	ECSA	N/A	11237	0
MH423797	Kenya	2016	ECSA	Homo sapiens	11562	0
KC614648	Yemen	2011	ECSA	Aedes aegypti	11778	0
EU564335	India	2006	ECSA	Homo sapiens	11810	0
JF274082	India	2006	ECSA	Homo sapiens	11829	0
FJ000064	India	2006-10	ECSA	Homo sapiens	11807	0
JQ861257	Cambodia	2011	ECSA	Homo sapiens	11755	0
MF076569	Laos	2013	ECSA	Homo sapiens	11237	0
KT324227	Malaysia	2009	ECSA	Homo sapiens	11818	0
GQ428213	India	2007	ECSA	Homo sapiens	11764	0
GQ428214	India	2008	ECSA	Homo sapiens	11764	0
FJ000069	India	2007	ECSA	Homo sapiens	11812	0
GU189061	Sri-Lanka	2006	ECSA	Homo sapiens	11838	0
KX262993	Italy	2007	ECSA	Homo sapiens	11621	0
HM045794	India-to-USA	2006	ECSA	Homo sapiens	11774	0
EF027136	India	2006	ECSA	N/A	11800	0
EU372006	India	2007	ECSA	Homo sapiens	11774	0
FJ000067	India	2006	ECSA	Homo sapiens	11812	0
HQ456254	Kenya	2004	ECSA	N/A	11836	0
HM045812	Uganda	1982	ECSA	Homo sapiens	11774	0
MT666072	Cameroon	2016	ECSA	Homo sapiens	11562	0
HM045821	Senegal	1963	ECSA	Chiroptera	11823	0
HM045809	Democratic-Republic-of-the-Congo	1960	ECSA	N/A	11753	0
